# Supplementary material for: Searching for potential Culicoides vectors of four orbiviruses in Yunnan Province, China
Source: Parasit Vectors. 2025 Feb 24;18:73. doi: 10.1186/s13071-025-06679-1 (PMC11854118; doi:10.1186/s13071-025-06679-1)
Supplement: Supplementary file 1 — Additional file 1. [file 13071_2025_6679_MOESM1_ESM.xlsx]

## Sheet: Batch A
Group	Result of primary detection	Pool	Species	n	Status	Collection	Target 1	Ct 1
G1	BTV=37.6	A1	innoxius	15	p	MLa21
		A2	innoxius	15	p	MLa21
		A3	innoxius	15	p	MLa21
		A4	innoxius	15	p	MLa21	BTV	38.8
G2		A5	innoxius	15	p	MLa21
		A6	innoxius	15	p	MLa21
		A7	innoxius	15	p	MLa21
		A8	innoxius	15	p	MLa21
G3		A9	innoxius	9	p	MLa21
		A10	sumatrae	15	p	MLa21
		A11	sumatrae	15	p	MLa21
		A12	sumatrae	15	p	MLa21
G4		A13	sumatrae	7	p	MLa21
		A14	liui	15	p	MLa21
		A15	liui	16	p	MLa21
		A16	liui	16	p	MLa21
G5		A17	jacbosoni	20	p	MLa21
		A18	jacbosoni	20	p	MLa21
		A19	jacbosoni	20	p	MLa21
		A20	jacbosoni	15	p	MLa21
G6	BTV=38.1	A21	jacbosoni	15	p	MLa21
		A22	jacbosoni	15	p	MLa21
		A23	tainanus	20	p	MLa21
		A24	tainanus	20	p	MLa21	BTV	34.7
G7		A25	tainanus	20	p	MLa21
		A26	tainanus	20	p	MLa21
		A27	tainanus	20	p	MLa21
		A28	tainanus	20	p	MLa21
G8		A29	tainanus	15	p	MLa21
		A30	tainanus	14	p	MLa21
		A31	orientalis	22	p	MLa21
		A32	orientalis	21	p	MLa21
G9		A33	Trithecoides	20	n	MLa21
		A34	Trithecoides	20	n	MLa21
		A35	Trithecoides	20	n	MLa21
		A36	Trithecoides	20	n	MLa21
G10	BTV=39.2	A37	Trithecoides	20	n	MLa21
		A38	Trithecoides	20	n	MLa21
		A39	Trithecoides	20	n	MLa21
		A40	Trithecoides	20	n	MLa21
G11		A41	Trithecoides	20	n	MLa21
		A42	Trithecoides	20	n	MLa21
		A43	Trithecoides	20	n	MLa21
		A44	Trithecoides	15	n	MLa21
G12		A45	oxystoma	20	p	MLa21
		A46	oxystoma	20	p	MLa21
		A47	oxystoma	20	p	MLa21
		A48	oxystoma	20	p	MLa21
	Total	48		840

## Sheet: Batch B
Group	Result of primary detection	Pool	Species	n	Status	Collection	Target 1	Ct 1
G1		B1	tainanus	20	p	TCSx
		B2	tainanus	20	p	TCSx
		B3	tainanus	20	p	TCSx
		B4	tainanus	20	p	TCSx
G2		B5	tainanus	20	p	TCSx
		B6	tainanus	20	p	TCSx
		B7	tainanus	20	p	TCSx
		B8	tainanus	20	p	TCSx
G3		B9	tainanus	20	p	TCSx
		B10	tainanus	20	p	TCSx
		B11	tainanus	20	p	TCSx
		B12	tainanus	20	p	TCSx
G4		B13	tainanus	20	p	TCSx
		B14	tainanus	20	p	TCSx
		B15	tainanus	20	p	TCSx
		B16	tainanus	20	p	TCSx
G5		B17	tainanus	20	p	TCSx
		B18	tainanus	20	p	TCSx
		B19	tainanus	20	p	TCSx
		B20	tainanus	20	p	TCSx
G6		B21	tainanus	20	p	TCSx
		B22	tainanus	20	p	TCSx
		B23	tainanus	20	p	TCSx
		B24	tainanus	20	p	TCSx
G7		B25	tainanus	20	p	TCSx
		B26	tainanus	20	p	TCSx
		B27	tainanus	20	p	TCSx
		B28	tainanus	20	p	TCSx
G8		B29	tainanus	20	p	TCSx
		B30	tainanus	20	p	TCSx
		B31	tainanus	20	p	TCSx
		B32	tainanus	20	p	TCSx
G9		B33	tainanus	20	p	TCSx
		B34	tainanus	20	p	TCSx
		B35	tainanus	20	p	TCSx
		B36	tainanus	20	p	TCSx
G10		B37	tainanus	20	p	TCSx
		B38	tainanus	20	p	TCSx
		B39	tainanus	20	p	TCSx
		B40	tainanus	20	p	TCSx
G11		B41	tainanus	17	p	TCSx
		B42	tainanus	20	bf	TCSx
		B43	tainanus	20	bf	TCSx
		B44	tainanus	20	bf	TCSx
G12		B45	tainanus	20	bf	TCSx
		B46	tainanus	20	bf	TCSx
		B47	tainanus	20	bf	TCSx
		B48	tainanus	24	bf	TCSx
G13		B49	marginus	22	bf	TCSx
		B50	marginus	22	bf	TCSx
		B51	marginus	22	bf	TCSx
		B52	marginus	20	p	TCSx
G14		B53	marginus	20	p	TCSx
		B54	marginus	21	p	TCSx
		B55	tainanus	21	p	MG1
		B56	tainanus	21	p	MG1
G15		B57	tainanus	22	p	MG1
		B58	obsoletus	18	p	MG1
		B59	pastus	10	p	MG1
		B60	unsorted Culicoides	15	NA	TCSx			This pool is composed of unsorted Culicoides, and is not recorded.
G16		B61	unsorted Culicoides	19	NA	TCSx			This pool is composed of unsorted Culicoides, and is not recorded.
		B62	pastus	15	p	TCSx
		B63	pastus	15	p	TCSx
		B64	pastus	15	p	TCSx
G17		B65	pastus	11	p	TCSx
		B66	pastus	11	p	TCSx
	Total	66		1281
	Total_valid	64		1247

## Sheet: Batch C
Group	Result of primary detection	Pool	Species	n	Status	Collection	Target 1	Ct 1
G1		C1	newsteadi	15	bf	Q1
		C2	newsteadi	15	bf	Q1
		C3	newsteadi	15	bf	Q1
		C4	newsteadi	15	bf	Q1
G2		C5	newsteadi	15	bf	Q1
		C6	newsteadi	15	bf	Q1
		C7	newsteadi	15	bf	Q1
		C8	newsteadi	15	bf	Q1
G3	BTV=39.3	C9	newsteadi	15	bf	Q1
		C10	newsteadi	15	bf	Q1
		C11	newsteadi	15	bf	Q1
		C12	newsteadi	15	bf	Q1
G4	BTV=36.3	C13	newsteadi	15	bf	Q1
		C14	newsteadi	15	bf	Q1	BTV	37.5
		C15	newsteadi	15	bf	Q1	BTV	34.6
		C16	newsteadi	15	bf	Q1	BTV	30.6
G5		C17	newsteadi	15	bf	Q1
		C18	newsteadi	15	bf	Q1
		C19	newsteadi	15	bf	Q1
		C20	newsteadi	15	bf	Q1
G6		C21	tainanus	20	p	Q1
		C22	tainanus	20	p	Q1
		C23	tainanus	20	p	Q1
		C24	tainanus	20	p	Q1
G7		C25	tainanus	20	p	Q1
		C26	tainanus	20	p	Q1
		C27	tainanus	20	p	Q1
		C28	tainanus	20	p	Q1
G8		C29	tainanus	20	p	Q1
		C30	tainanus	20	p	Q1
		C31	tainanus	20	p	Q1
		C32	tainanus	20	p	Q1
G9		C33	tainanus	20	p	Q1
		C34	tainanus	20	p	Q1
		C35	tainanus	20	p	Q1
		C36	tainanus	20	p	Q1
G10		C37	pastus	24	p	Q1
		C38	Trithecoides	20	n	Q1
		C39	Trithecoides	20	n	Q1
		C40	Trithecoides	18	n	Q1
G11		C41	obsoletus	20	p	Q1
		C42	obsoletus	20	p	Q1
		C43	obsoletus	20	p	Q1
		C44	obsoletus	20	p	Q1
G12		C45	obsoletus	20	p	Q1
		C46	obsoletus	20	p	Q1
		C47	obsoletus	19	p	Q1
		C48	unsorted Culicoides	11	NA	W1			This pool is composed of unsorted Culicoides, and is not recorded.
G13		C49	laoensis	20	n	W1
		C50	laoensis	20	n	W1
		C51	laoensis	13	n	W1
		C52	palpifer	20	n	W1
G14		C53	palpifer	20	n	W1
		C54	palpifer	20	n	W1
		C55	palpifer	20	n	W1
		C56	palpifer	20	n	W1
G15		C57	palpifer	25	n	W1
		C58	orientalis	20	p	W1
		C59	orientalis	20	p	W1
		C60	orientalis	14	p	W1
G16		C61	sumatrae	15	p	W1
		C62	sumatrae	15	p	W1
		C63	sumatrae	15	p	W1
		C64	jacobsoni	20	p	W1
G17	BTV=39.7	C65	jacobsoni	20	p	W1
		C66	jacobsoni	20	p	W1
		C67	jacobsoni	20	p	W1
		C68	jacobsoni	20	p	W1
G18		C69	jacobsoni	20	p	W1
		C70	jacobsoni	20	p	W1
		C71	jacobsoni	20	p	W1
		C72	jacobsoni	20	p	W1
G19		C73	jacobsoni	12	p	W1
		C74	tainanus	20	p	W1
		C75	tainanus	20	p	W1
		C76	unsorted Culicoides	7	NA	R1			This pool is composed of unsorted Culicoides, and is not recorded.
G20	BTV=32.7	C77	orientalis	20	p	R1
		C78	orientalis	20	p	R1	BTV	34.829
		C79	orientalis	20	p	R1
		C80	orientalis	20	p	R1	BTV	38.62
G21	BTV=35.4	C81	orientalis	20	p	R1
		C82	orientalis	20	p	R1
		C83	orientalis	20	p	R1	BTV	33.05
		C84	orientalis	20	p	R1
G22	BTV=37.3	C85	orientalis	20	p	R1	BTV	35.402
		C86	orientalis	20	p	R1	BTV	30.302
		C87	orientalis	20	p	R1	BTV	34.815
		C88	orientalis	20	p	R1	BTV	37.05
G23		C89	orientalis	20	p	R1
		C90	orientalis	20	p	R1
		C91	orientalis	20	p	R1
		C92	orientalis	20	p	R1
G24	BTV=37.3	C93	orientalis	20	p	R1	BTV	37.146
		C94	orientalis	20	p	R1
		C95	orientalis	20	p	R1
		C96	orientalis	20	p	R1	BTV	32.901
	Total	96		1768
	Total_valid	94		1750

## Sheet: Batch D
Group	Result of primary detection	Pool	Species	n	Status	Collection	Target 1	Ct 1	Target 2	Ct 2
G1	BTV=26.7	D1	orientalis	21	p	R1
	EHDV=38.7	D2	orientalis	21	p	R1
		D3	orientalis	21	p	R1	BTV	29.1154
		D4	orientalis	21	p	R1
G2	BTV=27.5	D5	orientalis	21	p	R1	BTV	38.436
	EHDV=31.7	D6	orientalis	21	p	R1
		D7	orientalis	21	p	R1	BTV	34.5676
		D8	shortti	22	p	R1	BTV	24.649
G3	BTV=36.3	D9	oxystoma	18	p	R1	BTV	38.8406
		D10	oxystoma	16	p	R1	BTV	37.6993
		D11	sumatrae	15	p	R1	BTV	39.8949
		D12	sumatrae	15	p	R1
G4		D13	oxystoma	20	p	K2
		D14	oxystoma	20	p	K2
		D15	oxystoma	20	p	K2
		D16	oxystoma	20	p	K2
G5		D17	oxystoma	20	p	K2
		D18	oxystoma	20	p	K2
		D19	oxystoma	20	p	K2
		D20	oxystoma	20	p	K2
G6		D21	oxystoma	20	p	K2
		D22	oxystoma	20	p	K2
		D23	oxystoma	20	p	K2
		D24	oxystoma	20	p	K2
G7		D25	oxystoma	17	p	K2
		D26	oxystoma	16	p	K2
		D27	Trithecoides	20	n	K2
		D28	Trithecoides	21	n	K2
G8		D29	Trithecoides	21	n	K2
		D30	Trithecoides	21	n	K2
		D31	Trithecoides	21	n	K2
		D32	Trithecoides	21	n	K2
G9	TIBOV=23.9	D33	jacobsoni	20	p	K2	TIBOV	24.1558
		D34	jacobsoni	20	p	K2
		D35	jacobsoni	20	p	K2
		D36	jacobsoni	20	p	K2
G10		D37	jacobsoni	20	p	K2
		D38	jacobsoni	20	p	K2
		D39	jacobsoni	16	p	K2
		D40	jacobsoni	15	p	K2
G11		D41	innoxius	15	p	K1
		D42	arakawae	16	p	K1
		D43	orientalis	14	p	K1
		D44	orientalis	13	p	K1
G12		D45	imicola	15	p	K1
		D46	sumatrae	11	p	K2
		D47	sumatrae	10	p	K2
		D48	arakawae	15	p	K2
G13		D49	arakawae	10	p	K2
		D50	orientalis	22	p	K2
		D51	imicola	19	p	K2
		D52	innoxius	13	p	K2
G14		D53	innoxius	11	p	K2
		D54	sumatrae	15	p	M1
		D55	sumatrae	15	p	M1
		D56	sumatrae	15	p	M1
G15		D57	sumatrae	15	p	M1
		D58	sumatrae	15	p	M1
		D59	sumatrae	15	p	M1
		D60	sumatrae	17	p	M1
G16		D61	jacobsoni	20	p	M2
		D62	jacobsoni	20	p	M2
		D63	jacobsoni	20	p	M2
		D64	jacobsoni	20	p	M2
G17	TIBOV=22.7	D65	jacobsoni	20	p	M2
		D66	jacobsoni	20	p	M2
		D67	jacobsoni	20	p	M2	TIBOV	29.0697
		D68	jacobsoni	20	p	M2
G18		D69	jacobsoni	20	p	M2
		D70	jacobsoni	20	p	M2
		D71	jacobsoni	14	p	M2
		D72	sumatrae	15	p	M2
G19	BTV=37.7	D73	sumatrae	15	p	M2
		D74	sumatrae	15	p	M2	BTV	38.028
		D75	sumatrae	15	p	M2
		D76	sumatrae	15	p	M2
G20	BTV=32.0	D77	sumatrae	15	p	M2
		D78	sumatrae	15	p	M2	BTV	38.082
		D79	sumatrae	17	p	M2	BTV	38.003
		D80	insignipennis	5	p	M2
G21		D81	Trithecoides	20	n	M2
		D82	Trithecoides	20	n	M2
		D83	Trithecoides	20	n	M2
		D84	Trithecoides	20	n	M2
G22		D85	Trithecoides	20	n	M2
		D86	Trithecoides	20	n	M2
		D87	Trithecoides	10	n	M2
		D88	spiculae	15	p	M2
G23		D89	spiculae	15	p	M2
		D90	spiculae	16	p	M2
		D91	laoensis	20	n	M2
		D92	laoensis	15	n	M2
G24		D93	laoensis	13	n	M2
		D94	tainanus	20	p	M2
		D95	tainanus	20	p	M2
		D96	tainanus	20	p	M2
	Total	96		1698
	Total_valid	96		1698

## Sheet: Batch E
Group	Result of primary detection	Pool	Species	n	Status	Collection	Target 1	Ct 1	Target 2	Ct 2
G1		E1	tainanus	22	p	M2
		E2	tainanus	15	p	M2
		E3	tainanus	15	p	M2
		E4	tainanus	15	p	M2
G2		E5	tainanus	15	p	M2
		E6	tainanus	15	p	M2
		E7	tainanus	15	p	M2
		E8	tainanus	20	p	M2
G3		E9	tainanus	20	p	M2
		E10	shortti	25	p	M2
		E11	Trithecoides	20	n	M1
		E12	Trithecoides	20	n	M1
G4		E13	Trithecoides	20	n	M1
		E14	Trithecoides	20	n	M1
		E15	Trithecoides	20	n	M1
		E16	Trithecoides	20	n	M1
G5		E17	Trithecoides	20	n	M1
		E18	Trithecoides	22	n	M1
		E19	jacobsoni	20	p	M1
		E20	jacobsoni	20	p	M1
G6		E21	jacobsoni	20	p	M1
		E22	jacobsoni	20	p	M1
		E23	jacobsoni	20	p	M1
		E24	jacobsoni	20	p	M1
G7		E25	jacobsoni	20	p	M1
		E26	jacobsoni	20	p	M1
		E27	jacobsoni	22	p	M1
		E28	spiculae	7	p	M1
G8		E29	tainanus	23	p	M1
		E30	orientalis	11	p	M1
		E31	orientalis	5	p	T2
		E32	sumatrae	10	p	T2
G9		E33	Trithecoides	20	n	T2
		E34	Trithecoides	20	n	T2
		E35	Trithecoides	20	n	T2
		E36	Trithecoides	20	n	T2
G10	TIBOV=22.5	E37	Trithecoides	16	n	T2
		E38	jacobsoni	20	p	T2
		E39	jacobsoni	20	p	T2	TIBOV	19.9027
		E40	jacobsoni	20	p	T2
G11	TIBOV=23.1	E41	jacobsoni	20	p	T2
		E42	jacobsoni	17	p	T2	TIBOV	20.4242
		E43	oxystoma	20	p	S1
		E44	oxystoma	20	p	S1
G12		E45	oxystoma	20	p	S1
		E46	oxystoma	20	p	S1
		E47	oxystoma	20	p	S1
		E48	oxystoma	20	p	S1
G13	PALV=32.3	E49	oxystoma	20	p	S1
		E50	oxystoma	20	p	S1	PALV	29.949
		E51	oxystoma	20	p	S1
		E52	oxystoma	11	p	S1
G14		E53	sumatrae	16	p	S1
		E54	sumatrae	16	p	S1
		E55	sumatrae	17	p	S1
		E56	orientalis	20	p	S1
G15		E57	orientalis	20	p	S1
		E58	orientalis	11	p	S1
		E59	Trithecoides	20	n	S1
		E60	Trithecoides	20	n	S1
G16		E61	Trithecoides	20	n	S1
		E62	oxystoma	20	p	J1
		E63	oxystoma	20	p	J1
		E64	tainanus	19	p	G1
	Total	64		1180

## Sheet: Batch F
Group	Result of primary detection	Pool	Species	n	Status	Collection	Target 1	Ct 1	Target 2	Ct 2
G1		F1	innoxius	15	p	O2
		F2	innoxius	15	p	O2
		F3	innoxius	15	p	O2
		F4	innoxius	15	p	O2
G2		F5	innoxius	15	p	O2
		F6	innoxius	15	p	O2
		F7	innoxius	15	p	O2
		F8	innoxius	15	p	O2
G3	BTV=38.8	F9	innoxius	15	p	O2
		F10	innoxius	15	p	O2
		F11	innoxius	15	p	O2
		F12	innoxius	15	p	O2
G4		F13	innoxius	15	p	O2
		F14	innoxius	15	p	O2
		F15	innoxius	16	p	O2
		F16	Trithecoides	20	n	O2
G5	BTV=38.2	F17	Trithecoides	20	n	O2
		F18	Trithecoides	20	n	O2
		F19	Trithecoides	20	n	O2
		F20	Trithecoides	20	n	O2
G6		F21	Trithecoides	20	n	O2
		F22	Trithecoides	20	n	O2
		F23	Trithecoides	20	n	O2
		F24	Trithecoides	20	n	O2
G7		F25	Trithecoides	20	n	O2
		F26	Trithecoides	20	n	O2
		F27	Trithecoides	20	n	O2
		F28	Trithecoides	20	n	O2
G8		F29	Trithecoides	20	n	O2
		F30	Trithecoides	20	n	O2
		F31	Trithecoides	20	n	O2
		F32	Trithecoides	20	n	O2
G9		F33	Trithecoides	20	n	O2
		F34	Trithecoides	20	n	O2
		F35	Trithecoides	15	n	O2
		F36	sumatrae	16	p	O2
G10		F37	sumatrae	16	p	O2
		F38	sumatrae	16	p	O2
		F39	sumatrae	16	p	O2
		F40	sumatrae	16	p	O2
G11		F41	oxystoma	20	p	O2
		F42	oxystoma	20	p	O2
		F43	oxystoma	20	p	O2
		F44	oxystoma	20	p	O2
G12		F45	oxystoma	20	p	O2
		F46	Trithecoides	20	n	V1
		F47	Trithecoides	20	n	V1
		F48	Trithecoides	20	n	V1
G13		F49	Trithecoides	20	n	V1
		F50	Trithecoides	20	n	V1
		F51	Trithecoides	20	n	V1
		F52	Trithecoides	20	n	V1
G14		F53	Trithecoides	20	n	V1
		F54	Trithecoides	20	n	V1
		F55	Trithecoides	20	n	V1
		F56	Trithecoides	20	n	V1
G15		F57	Trithecoides	16	n	V1
		F58	tainanus	20	p	V1
		F59	tainanus	20	p	V1
		F60	tainanus	20	p	V1
G16		F61	tainanus	20	p	V1
		F62	tainanus	20	p	V1
		F63	tainanus	20	p	V1
		F64	tainanus	20	p	V1
G17		F65	tainanus	20	p	V1
		F66	tainanus	20	p	V1
		F67	tainanus	20	p	V1
		F68	tainanus	20	p	V1
G18		F69	tainanus	20	p	V1
		F70	tainanus	20	p	V1
		F71	tainanus	16	p	V1
		F72	tainanus	20	bf	G1
G19	BTV=37.3	F73	tainanus	20	bf	G1	BTV	35.554
		F74	tainanus	20	bf	G1	BTV	38.127
		F75	tainanus	20	bf	G1	BTV	34.572
		F76	tainanus	20	bf	G1
G20		F77	tainanus	20	bf	G1
		F78	tainanus	20	bf	G1
		F79	tainanus	20	bf	G1
		F80	tainanus	16	bf	G1
G21		F81	tainanus	15	bf	G1
		F82	arakawae	15	p	J1
		F83	arakawae	15	p	J1
		F84	arakawae	15	p	J1
G22		F85	arakawae	15	p	J1
		F86	arakawae	15	p	J1
		F87	arakawae	15	p	J1
		F88	arakawae	15	p	J1
G23		F89	arakawae	15	p	J1
		F90	arakawae	10	p	J1
		F91	imicola	15	p	J1
		F92	orientalis	18	p	O2
G24		F93	orientalis	17	p	O2
	Total	93		1684

## Sheet: Batch G
Group	Result of primary detection	Pool	Species	n	Status	Collection	Target 1	Ct 1	Target 2	Ct 2
G1		G1	homotomus	18	p	TC-1
		G2	homotomus	17	p	TC-1
		G3	obsoletus	20	p	TC-1
		G4	obsoletus	13	p	TC-1
G2		G5	sumatrae	15	p	O1
		G6	sumatrae	15	p	O1
		G7	sumatrae	15	p	O1
		G8	orientalis	20	p	O1
G3	BTV=37.9	G9	orientalis	20	p	O1	BTV	37.4
		G10	orientalis	8	p	O1	BTV	37.8
		G11	jacobsoni	23	p	O1
		G12	jacobsoni	22	p	O1
G4		G13	jacobsoni	22	p	O1
		G14	orientalis	20	p	MS
		G15	orientalis	20	p	MS
		G16	orientalis	20	p	MS
G5		G17	orientalis	20	p	MS
		G18	orientalis	20	p	MS
		G19	orientalis	20	p	MS
		G20	orientalis	20	p	MS
G6	BTV=32.7	G21	orientalis	20	p	MS
		G22	orientalis	20	p	MS
		G23	orientalis	14	p	MS	BTV	30.2
		G24	tainanus	12	p	MS	BTV	33.5
G7	BTV=36.8	G25	jacobsoni	20	p	MS
		G26	jacobsoni	18	p	MS
		G27	orientalis	20	p	S2	BTV	37.5
		G28	orientalis	20	p	S2	BTV	37.8
G8	BTV=34.1	G29	orientalis	20	p	S2	BTV	32.8
		G30	orientalis	20	p	S2
		G31	orientalis	20	p	S2
		G32	orientalis	20	p	S2	BTV	35.9
G9		G33	orientalis	20	p	S2
		G34	orientalis	20	p	S2
		G35	orientalis	20	p	S2
		G36	orientalis	23	p	S2
G10		G37	orientalis	22	p	S2
		G38	oxystoma	23	p	S2
		G39	oxystoma	22	p	S2
		G40	tainanus	18	p	S2
G11	BTV=36.5	G41	jacobsoni	12	p	S2	BTV	36.2
		G42	sumatrae	5	p	S2	BTV	35.9
		G43	arakawae	16	p	S2	BTV	39
		G44	arakawae	15	p	X1
G12		G45	arakawae	15	p	X1
		G46	arakawae	15	p	X1
		G47	arakawae	15	p	X1
		G48	arakawae	15	p	X1
G13		G49	arakawae	12	p	X1
		G50	sumatrae	15	p	X2
		G51	sumatrae	15	p	X2
		G52	sumatrae	12	p	X2
G14		G53	orientalis	20	p	X2
		G54	orientalis	20	p	X2
		G55	orientalis	10	p	X2
		G56	Trithecoides	20	n	X2
G15		G57	Trithecoides	20	n	X2
		G58	Trithecoides	20	n	X2
		G59	Trithecoides	19	n	X2
		G60	tainanus	20	p	X2
G16		G61	tainanus	20	p	X2
		G62	tainanus	20	p	X2
		G63	tainanus	16	p	X2
		G64	jacobsoni	20	p	X2
G17		G65	jacobsoni	20	p	X2
		G66	jacobsoni	20	p	X2
		G67	jacobsoni	19	p	X2
		G68	jacobsoni	11	p	X2
G18		G69	orientalis	20	p	EV21
		G70	orientalis	20	p	EV21
		G71	orientalis	20	p	EV21
		G72	orientalis	20	p	EV21
G19	BTV=39.4	G73	orientalis	20	p	EV21
		G74	orientalis	16	p	EV21
		G75	tainanus	9	p	EV21
		G76	jacobsoni	6	p	EV21
G20		G77	innoxius	8	p	N1
		G78	imicola	16	p	N1
		G79	oxystoma	20	p	N1
		G80	oxystoma	20	p	N1
G21	BTV=37.0	G81	oxystoma	20	p	N1	BTV	36.2
	PALV=38.8	G82	oxystoma	20	p	N1	PALV	37.8
		G83	oxystoma	22	p	N1	BTV	39.5	PALV	39.9
		G84	oxystoma	22	p	N1	BTV	39.4
	Total	84		1496

## Sheet: Annotation
Group:	Each group was composed of the aliquots from 4 pools, and used to RT-qPCR (dual targets: BTV+EHDV, PALV+TIBOV) tests for 4 viruses in the primary scan.
Result of primary detection:	This column recorded any positive result of primary RT-qPCR for groups. And the associated pools in positive groups were tested by the second RT-qPCR (single target) according to the result of primary scan.
Pool:	Pool ID.
n:	The number of midges in each pool.
Status:	bf=blood fed midge	n=nulliparous female without blood meal	p=parous female without blood meal
Collecion	Collecion ID, the source of the midges.
Target, Cq:	The targets of the 2nd RT-qPCR tests, and corresponding Cq values. Blank meant negative result.
unsorted Culicoides	A few specimens for other research were digested by error, and these pools were not recorded in the report.
